# Supplementary material for: Attitude towards donation of the excised foreskin after circumcision surgery for research: A study from Madinah, Saudi Arabia
Source: PLoS One. 2023 Oct 24;18(10):e0293366. doi: 10.1371/journal.pone.0293366 (PMC10597482; doi:10.1371/journal.pone.0293366)
Supplement: S1 File — (XLSX) [file pone.0293366.s001.xlsx]

## Sheet: Sheet1
Age Category	Educational Level	Sex	Income	Place of living	Prior research participation	willingness to donate excised foreskin for research	Prefered Time of informed consent	Use of donated forskin for stem cells therapeutic research	Use of donated forskin for Vaccine research	Use of donated forskin for Toxicological studies	Use of donated forskin for Genetic testing	Use of donated forskin in environmental research	Reasons for refusing: Possibility of commercial use	Reasons for refusing: Conflict with ownership	Reasons for refusing: lack of trust	Reasons for refusing: use of the tissue for non-research purposes	Reasons for refusing: Fear of excision more tissues
18-30	Diploma	Female	7000-15000	Village	Yes	No	before circumcision surgery	No	No	No	No	No	No	No	Yes	No	No
41-50	high school	Female	<7000	Village	No	No	After circumcision surgery	Yes	Yes	Yes	Yes	Yes	Yes	No	No	Yes	No
18-30	< high school	Female	<7000	City	Yes	No	Time is not important	Yes	Yes	No	No	No	No	Yes	No	Yes	No
18-30	< high school	Female	<7000	City	Yes	No	Time is not important	Yes	Yes	No	No	No	No	Yes	No	Yes	No
31-40	University degree	Female	>15000	City	Yes	No	Time is not important	Yes	Yes	Yes	Yes	Yes	No	Yes	No	Yes	No
> 50	University degree	Male	7000-15000	Village	Yes	No	After circumcision surgery	No	No	No	No	No	Yes	Yes	No	Yes	No
18-30	< high school	Male	<7000	City	Yes	No	After circumcision surgery	Yes	Yes	Yes	Yes	Yes	Yes	Yes	No	Yes	No
> 50	high school	Female	7000-15000	Village	Yes	No	before circumcision surgery	Yes	Yes	Yes	Yes	Yes	Yes	Yes	No	Yes	No
> 50	high school	Female	7000-15000	Village	Yes	No	before circumcision surgery	Yes	Yes	Yes	Yes	Yes	Yes	Yes	No	Yes	No
41-50	Diploma	Male	7000-15000	City	No	No	Time is not important	Yes	Yes	Yes	Yes	Yes	Yes	Yes	No	Yes	No
> 50	high school	Female	>15000	Village	Yes	No	before circumcision surgery	Yes	Yes	Yes	Yes	Yes	No	No	Yes	Yes	No
41-50	high school	Female	7000-15000	Village	Yes	No	before circumcision surgery	Yes	Yes	Yes	Yes	Yes	No	No	Yes	Yes	No
18-30	< high school	Male	<7000	City	Yes	No	before circumcision surgery	Yes	Yes	Yes	Yes	Yes	Yes	No	Yes	Yes	No
18-30	University degree	Male	<7000	City	Yes	No	After circumcision surgery	No	No	No	No	No	Yes	No	No	No	Yes
41-50	< high school	Male	<7000	Village	No	No	After circumcision surgery	Yes	Yes	Yes	Yes	Yes	Yes	No	No	No	Yes
18-30	< high school	Female	<7000	City	Yes	No	before circumcision surgery	No	No	No	No	No	No	No	Yes	No	Yes
> 50	high school	Female	<7000	City	Yes	No	before circumcision surgery	No	No	No	No	No	No	No	Yes	No	Yes
31-40	high school	Female	<7000	City	Yes	No	before circumcision surgery	No	No	No	No	No	No	No	Yes	No	Yes
41-50	Diploma	Male	7000-15000	Village	Yes	No	Time is not important	No	No	No	No	No	No	No	Yes	No	Yes
41-50	Diploma	Female	<7000	City	Yes	No	before circumcision surgery	Yes	Yes	Yes	Yes	No	No	No	Yes	No	Yes
18-30	< high school	Male	<7000	City	Yes	No	before circumcision surgery	No	No	No	Yes	Yes	No	No	Yes	No	Yes
18-30	Diploma	Female	<7000	City	Yes	No	before circumcision surgery	Yes	Yes	Yes	Yes	Yes	No	No	Yes	No	Yes
18-30	high school	Female	<7000	City	Yes	No	before circumcision surgery	Yes	Yes	Yes	Yes	Yes	No	No	Yes	No	Yes
18-30	University degree	Female	7000-15000	Village	Yes	No	before circumcision surgery	Yes	Yes	Yes	Yes	Yes	No	No	Yes	No	Yes
18-30	University degree	Female	>15000	City	No	No	Time is not important	Yes	Yes	Yes	Yes	Yes	No	No	Yes	No	Yes
> 50	high school	Female	<7000	City	Yes	No	Time is not important	Yes	Yes	Yes	Yes	Yes	No	No	Yes	No	Yes
41-50	high school	Female	7000-15000	Village	Yes	No	Time is not important	Yes	Yes	Yes	Yes	Yes	No	No	Yes	No	Yes
31-40	< high school	Female	<7000	City	No	No	After circumcision surgery	No	No	No	No	No	Yes	No	Yes	No	Yes
18-30	high school	Male	<7000	Village	No	No	After circumcision surgery	No	No	No	No	No	Yes	No	Yes	No	Yes
41-50	< high school	Male	7000-15000	Village	No	No	After circumcision surgery	No	No	No	No	No	Yes	No	Yes	No	Yes
41-50	< high school	Male	<7000	City	No	No	before circumcision surgery	No	No	No	No	No	Yes	No	Yes	No	Yes
41-50	Diploma	Female	7000-15000	Village	Yes	No	Time is not important	No	No	No	No	Yes	Yes	No	Yes	No	Yes
31-40	Diploma	Male	<7000	City	No	No	before circumcision surgery	Yes	Yes	No	No	Yes	Yes	No	Yes	No	Yes
31-40	high school	Female	<7000	City	No	No	After circumcision surgery	Yes	Yes	Yes	Yes	Yes	Yes	No	Yes	No	Yes
41-50	high school	Female	<7000	City	No	No	After circumcision surgery	Yes	Yes	Yes	Yes	Yes	Yes	No	Yes	No	Yes
> 50	< high school	Male	<7000	City	No	No	After circumcision surgery	Yes	Yes	Yes	Yes	Yes	Yes	No	Yes	No	Yes
18-30	< high school	Male	<7000	City	No	No	After circumcision surgery	Yes	Yes	Yes	Yes	Yes	Yes	No	Yes	No	Yes
41-50	high school	Female	7000-15000	City	No	No	After circumcision surgery	Yes	Yes	Yes	Yes	Yes	Yes	No	Yes	No	Yes
41-50	< high school	Female	<7000	Village	No	No	After circumcision surgery	Yes	Yes	Yes	Yes	Yes	Yes	No	Yes	No	Yes
> 50	< high school	Male	<7000	Village	No	No	After circumcision surgery	Yes	Yes	Yes	Yes	Yes	Yes	No	Yes	No	Yes
41-50	< high school	Male	<7000	City	No	No	before circumcision surgery	Yes	Yes	Yes	Yes	Yes	Yes	No	Yes	No	Yes
31-40	University degree	Male	>15000	Village	No	No	before circumcision surgery	Yes	Yes	Yes	Yes	Yes	Yes	No	Yes	No	Yes
41-50	high school	Female	7000-15000	Village	Yes	No	before circumcision surgery	Yes	Yes	Yes	Yes	Yes	Yes	No	Yes	No	Yes
18-30	< high school	Female	<7000	City	Yes	No	Time is not important	Yes	Yes	Yes	Yes	Yes	Yes	No	Yes	No	Yes
> 50	< high school	Male	<7000	City	Yes	No	Time is not important	Yes	Yes	Yes	Yes	Yes	Yes	No	Yes	No	Yes
31-40	University degree	Male	<7000	City	Yes	No	Time is not important	Yes	Yes	Yes	Yes	Yes	Yes	No	Yes	No	Yes
41-50	Diploma	Male	>15000	City	Yes	No	After circumcision surgery	No	No	No	No	No	Yes	No	No	Yes	Yes
31-40	University degree	Female	7000-15000	City	No	No	After circumcision surgery	Yes	Yes	Yes	Yes	Yes	Yes	No	No	Yes	Yes
31-40	< high school	Female	<7000	Village	No	No	Time is not important	Yes	Yes	Yes	Yes	Yes	Yes	No	No	Yes	Yes
18-30	< high school	Male	<7000	City	Yes	No	before circumcision surgery	Yes	Yes	Yes	Yes	Yes	Yes	Yes	No	Yes	Yes
> 50	University degree	Male	7000-15000	Village	Yes	No	before circumcision surgery	Yes	Yes	Yes	Yes	Yes	Yes	Yes	No	Yes	Yes
41-50	< high school	Female	<7000	Village	No	Yes	After circumcision surgery	No	No	No	No	No
> 50	< high school	Male	<7000	City	Yes	Yes	before circumcision surgery	Yes	Yes	No	No	No
41-50	Diploma	Female	>15000	City	Yes	Yes	Time is not important	Yes	Yes	No	No	No
18-30	< high school	Male	<7000	City	Yes	Yes	Time is not important	Yes	Yes	Yes	No	No
41-50	high school	Female	7000-15000	City	Yes	Yes	Time is not important	Yes	Yes	Yes	Yes	No
41-50	high school	Female	<7000	Village	No	Yes	After circumcision surgery	No	No	No	Yes	Yes
18-30	high school	Male	7000-15000	City	No	Yes	Time is not important	No	No	No	Yes	Yes
> 50	< high school	Male	<7000	Village	Yes	Yes	Time is not important	Yes	Yes	No	Yes	Yes
> 50	high school	Male	7000-15000	Village	Yes	Yes	After circumcision surgery	No	No	Yes	Yes	Yes
18-30	< high school	Female	<7000	City	No	Yes	After circumcision surgery	Yes	Yes	Yes	Yes	Yes
18-30	< high school	Female	<7000	City	No	Yes	After circumcision surgery	Yes	Yes	Yes	Yes	Yes
31-40	Diploma	Female	<7000	City	No	Yes	After circumcision surgery	Yes	Yes	Yes	Yes	Yes
18-30	< high school	Male	<7000	City	No	Yes	After circumcision surgery	Yes	Yes	Yes	Yes	Yes
31-40	high school	Male	<7000	City	No	Yes	After circumcision surgery	Yes	Yes	Yes	Yes	Yes
18-30	University degree	Male	<7000	City	No	Yes	After circumcision surgery	Yes	Yes	Yes	Yes	Yes
41-50	University degree	Male	>15000	City	No	Yes	After circumcision surgery	Yes	Yes	Yes	Yes	Yes
41-50	Diploma	Female	7000-15000	City	No	Yes	After circumcision surgery	Yes	Yes	Yes	Yes	Yes
> 50	high school	Female	7000-15000	City	No	Yes	After circumcision surgery	Yes	Yes	Yes	Yes	Yes
31-40	high school	Female	7000-15000	City	No	Yes	After circumcision surgery	Yes	Yes	Yes	Yes	Yes
31-40	high school	Female	7000-15000	City	No	Yes	After circumcision surgery	Yes	Yes	Yes	Yes	Yes
31-40	Diploma	Male	7000-15000	City	No	Yes	After circumcision surgery	Yes	Yes	Yes	Yes	Yes
18-30	high school	Male	7000-15000	City	No	Yes	After circumcision surgery	Yes	Yes	Yes	Yes	Yes
41-50	high school	Male	7000-15000	City	No	Yes	After circumcision surgery	Yes	Yes	Yes	Yes	Yes
31-40	University degree	Male	7000-15000	City	No	Yes	After circumcision surgery	Yes	Yes	Yes	Yes	Yes
> 50	< high school	Female	<7000	Village	No	Yes	After circumcision surgery	Yes	Yes	Yes	Yes	Yes
> 50	< high school	Female	<7000	Village	No	Yes	After circumcision surgery	Yes	Yes	Yes	Yes	Yes
41-50	< high school	Female	<7000	Village	No	Yes	After circumcision surgery	Yes	Yes	Yes	Yes	Yes
18-30	high school	Female	<7000	Village	No	Yes	After circumcision surgery	Yes	Yes	Yes	Yes	Yes
> 50	< high school	Male	<7000	Village	No	Yes	After circumcision surgery	Yes	Yes	Yes	Yes	Yes
> 50	< high school	Male	<7000	Village	No	Yes	After circumcision surgery	Yes	Yes	Yes	Yes	Yes
> 50	< high school	Male	<7000	Village	No	Yes	After circumcision surgery	Yes	Yes	Yes	Yes	Yes
> 50	< high school	Male	<7000	Village	No	Yes	After circumcision surgery	Yes	Yes	Yes	Yes	Yes
> 50	< high school	Male	<7000	Village	No	Yes	After circumcision surgery	Yes	Yes	Yes	Yes	Yes
> 50	< high school	Male	<7000	Village	No	Yes	After circumcision surgery	Yes	Yes	Yes	Yes	Yes
> 50	< high school	Male	<7000	Village	No	Yes	After circumcision surgery	Yes	Yes	Yes	Yes	Yes
18-30	University degree	Male	<7000	Village	No	Yes	After circumcision surgery	Yes	Yes	Yes	Yes	Yes
18-30	University degree	Male	>15000	City	Yes	Yes	After circumcision surgery	Yes	Yes	Yes	Yes	Yes
41-50	University degree	Male	>15000	City	Yes	Yes	After circumcision surgery	Yes	Yes	Yes	Yes	Yes
18-30	University degree	Male	7000-15000	City	Yes	Yes	After circumcision surgery	Yes	Yes	Yes	Yes	Yes
> 50	high school	Male	7000-15000	Village	Yes	Yes	After circumcision surgery	Yes	Yes	Yes	Yes	Yes
18-30	< high school	Female	<7000	City	No	Yes	before circumcision surgery	Yes	Yes	Yes	Yes	Yes
31-40	high school	Female	<7000	City	No	Yes	before circumcision surgery	Yes	Yes	Yes	Yes	Yes
18-30	University degree	Female	<7000	City	No	Yes	before circumcision surgery	Yes	Yes	Yes	Yes	Yes
18-30	University degree	Male	<7000	City	No	Yes	before circumcision surgery	Yes	Yes	Yes	Yes	Yes
31-40	University degree	Male	<7000	City	No	Yes	before circumcision surgery	Yes	Yes	Yes	Yes	Yes
31-40	Diploma	Female	>15000	City	No	Yes	before circumcision surgery	Yes	Yes	Yes	Yes	Yes
41-50	Diploma	Male	>15000	City	No	Yes	before circumcision surgery	Yes	Yes	Yes	Yes	Yes
31-40	University degree	Male	>15000	City	No	Yes	before circumcision surgery	Yes	Yes	Yes	Yes	Yes
18-30	University degree	Female	7000-15000	City	No	Yes	before circumcision surgery	Yes	Yes	Yes	Yes	Yes
18-30	University degree	Female	7000-15000	City	No	Yes	before circumcision surgery	Yes	Yes	Yes	Yes	Yes
31-40	University degree	Female	7000-15000	City	No	Yes	before circumcision surgery	Yes	Yes	Yes	Yes	Yes
31-40	University degree	Female	7000-15000	City	No	Yes	before circumcision surgery	Yes	Yes	Yes	Yes	Yes
18-30	< high school	Male	7000-15000	City	No	Yes	before circumcision surgery	Yes	Yes	Yes	Yes	Yes
31-40	< high school	Male	7000-15000	City	No	Yes	before circumcision surgery	Yes	Yes	Yes	Yes	Yes
18-30	Diploma	Male	7000-15000	City	No	Yes	before circumcision surgery	Yes	Yes	Yes	Yes	Yes
31-40	University degree	Male	7000-15000	City	No	Yes	before circumcision surgery	Yes	Yes	Yes	No	Yes
31-40	University degree	Male	7000-15000	City	No	Yes	before circumcision surgery	Yes	Yes	Yes	Yes	Yes
41-50	University degree	Male	7000-15000	Village	No	Yes	before circumcision surgery	Yes	Yes	Yes	Yes	Yes
18-30	< high school	Female	<7000	City	Yes	Yes	before circumcision surgery	Yes	Yes	Yes	Yes	Yes
> 50	< high school	Male	<7000	City	Yes	Yes	before circumcision surgery	Yes	Yes	Yes	Yes	Yes
> 50	high school	Male	>15000	City	Yes	Yes	before circumcision surgery	Yes	Yes	Yes	Yes	Yes
> 50	University degree	Male	>15000	City	Yes	Yes	before circumcision surgery	Yes	Yes	Yes	Yes	Yes
> 50	University degree	Male	>15000	City	Yes	Yes	before circumcision surgery	Yes	Yes	Yes	Yes	Yes
41-50	University degree	Male	>15000	City	Yes	Yes	before circumcision surgery	Yes	Yes	Yes	Yes	Yes
41-50	University degree	Male	>15000	City	Yes	Yes	before circumcision surgery	Yes	Yes	Yes	Yes	Yes
41-50	University degree	Male	>15000	City	Yes	Yes	before circumcision surgery	Yes	Yes	Yes	Yes	Yes
18-30	University degree	Male	7000-15000	City	Yes	Yes	before circumcision surgery	Yes	Yes	Yes	No	Yes
18-30	University degree	Male	7000-15000	City	Yes	Yes	before circumcision surgery	Yes	Yes	Yes	Yes	Yes
18-30	University degree	Male	7000-15000	City	Yes	Yes	before circumcision surgery	Yes	Yes	Yes	Yes	Yes
31-40	University degree	Male	7000-15000	City	Yes	Yes	before circumcision surgery	Yes	Yes	Yes	Yes	Yes
41-50	University degree	Male	7000-15000	City	Yes	Yes	before circumcision surgery	Yes	Yes	Yes	Yes	Yes
> 50	high school	Female	7000-15000	Village	Yes	Yes	before circumcision surgery	Yes	Yes	Yes	Yes	Yes
31-40	University degree	Female	7000-15000	Village	Yes	Yes	before circumcision surgery	Yes	Yes	Yes	Yes	Yes
41-50	University degree	Female	7000-15000	Village	Yes	Yes	before circumcision surgery	Yes	Yes	Yes	Yes	Yes
31-40	high school	Female	<7000	City	No	Yes	Time is not important	Yes	Yes	Yes	Yes	Yes
31-40	Diploma	Male	<7000	City	No	Yes	Time is not important	Yes	Yes	Yes	Yes	Yes
31-40	University degree	Female	7000-15000	City	No	Yes	Time is not important	Yes	Yes	Yes	Yes	Yes
18-30	Diploma	Male	7000-15000	City	No	Yes	Time is not important	Yes	Yes	Yes	Yes	Yes
31-40	University degree	Male	7000-15000	City	No	Yes	Time is not important	Yes	Yes	Yes	Yes	Yes
18-30	< high school	Male	<7000	City	Yes	Yes	Time is not important	Yes	Yes	Yes	Yes	Yes
> 50	high school	Male	<7000	City	Yes	Yes	Time is not important	Yes	Yes	Yes	Yes	Yes
> 50	high school	Female	7000-15000	Village	Yes	Yes	Time is not important	Yes	Yes	Yes	Yes	Yes
